# Supplementary material for: Myeloid cell deficiency of p38γ/p38δ protects against candidiasis and regulates antifungal immunity
Source: EMBO Mol Med. 2018 Apr 16;10(5):e8485. doi: 10.15252/emmm.201708485 (PMC5938613; doi:10.15252/emmm.201708485)
Supplement: Supplementary file 2 — Source Data for Appendix [file EMMM-10-e8485-s004.zip]

Archive with 7 entries (6 files):
- Source_data_S1.pdf
- __MACOSX/
- __MACOSX/._Source_data_S1.pdf
- Source_data_S2.pdf
- __MACOSX/._Source_data_S2.pdf
- Source_data_S7.pdf
- __MACOSX/._Source_data_S7.pdf
